# Supplementary material for: Biomimetic Surface Engineering to Modulate the Coffee-Ring Effect for Amyloid-β Detection in Rat Brains
Source: Biomimetics (Basel). 2023 Dec 1;8(8):581. doi: 10.3390/biomimetics8080581 (PMC10742163; doi:10.3390/biomimetics8080581)
Supplement: Supplementary file 1 [file biomimetics-08-00581-s001.zip]

Archive with 1 entries (1 files):
- biomimetics-2735390-supplementary.pdf
